# Supplementary material for: Evaluating patient diversity in early phase clinical trials in Australia through a prospective multicenter nonrandomized cohort study
Source: JNCI Cancer Spectr. 2025 Mar 27;9(2):pkaf035. doi: 10.1093/jncics/pkaf035 (PMC12020725; doi:10.1093/jncics/pkaf035)
Supplement: pkaf035_Supplementary_Data [file pkaf035_supplementary_data.zip]

Archive with 1 entries (1 files):
- Supplementary Appendix.docx
